# Supplementary material for: Forest litter crickets prefer higher substrate moisture for oviposition: Evidence from field and lab experiments
Source: PLoS One. 2017 Oct 4;12(10):e0185800. doi: 10.1371/journal.pone.0185800 (PMC5627918; doi:10.1371/journal.pone.0185800)
Supplement: S1 Table — (XLSX) [file pone.0185800.s001.xlsx]

## Sheet: Planilha1
tray/transct_replica	moisture_level	number_of_eggs	experiment	water_grams_initial	water_grams_final
1	0	0	field	0	0
2	0	0	field	0	0
3	0	0	field	0	0
4	0	0	field	0	0
5	0	1	field	0	0
6	0	0	field	0	0
7	0	0	field	0	0
8	0	0	field	0	0
9	0	0	field	0	0
10	0	0	field	0	0
11	0	0	field	0	0
12	0	0	field	0	0
13	0	1	field	0	0
14	0	0	field	0	0
15	0	0	field	0	0
16	0	0	field	0	0
17	0	0	field	0	0
18	0	0	field	0	0
19	0	0	field	0	0
20	0	0	field	0	0
21	0	0	field	0	0
22	0	0	field	0	0
23	0	1	field	0	0
24	0	0	field	0	0
25	0	0	field	0	0
26	0	0	field	0	0
27	0	0	field	0	0
28	0	0	field	0	0
29	0	0	field	0	0
30	0	0	field	0	0
1	1	0	field	22	21.04
2	1	0	field	22	21.66
3	1	0	field	22	21.03
4	1	0	field	22	21.26
5	1	0	field	22	21.98
6	1	0	field	22	21.53
7	1	0	field	22	21.27
8	1	0	field	22	21.44
9	1	0	field	22	21.09
10	1	1	field	22	21.64
11	1	0	field	22	21.49
12	1	0	field	22	21.07
13	1	0	field	22	21.65
14	1	0	field	22	21.78
15	1	0	field	22	21.65
16	1	0	field	22	21.71
17	1	0	field	22	21.3
18	1	0	field	22	21.95
19	1	0	field	22	21.36
20	1	0	field	22	21.56
21	1	0	field	22	21.81
22	1	0	field	22	21.13
23	1	0	field	22	21.43
24	1	0	field	22	21.92
25	1	1	field	22	21.19
26	1	0	field	22	21.19
27	1	0	field	22	21.74
28	1	0	field	22	21.55
29	1	1	field	22	21.88
30	1	0	field	22	21.58
1	2	0	field	44	42.13
2	2	0	field	44	39.24
3	2	0	field	44	43.59
4	2	0	field	44	43.56
5	2	0	field	44	43.61
6	2	0	field	44	42.15
7	2	0	field	44	39.81
8	2	0	field	44	44
9	2	2	field	44	42.89
10	2	0	field	44	40.15
11	2	0	field	44	39.14
12	2	1	field	44	39.66
13	2	0	field	44	43.28
14	2	1	field	44	41.17
15	2	1	field	44	41.96
16	2	0	field	44	39.04
17	2	0	field	44	39.9
18	2	0	field	44	43.84
19	2	0	field	44	41.88
20	2	1	field	44	42.25
21	2	0	field	44	41.45
22	2	1	field	44	39.05
23	2	0	field	44	41.71
24	2	2	field	44	43.82
25	2	0	field	44	43.5
26	2	0	field	44	39.31
27	2	0	field	44	41.8
28	2	0	field	44	40.58
29	2	0	field	44	42.85
30	2	0	field	44	39.05
1	3	0	field	66	64.12
2	3	0	field	66	62.23
3	3	0	field	66	61.27
4	3	1	field	66	61.73
5	3	0	field	66	62.12
6	3	0	field	66	64.49
7	3	0	field	66	60.83
8	3	0	field	66	63.73
9	3	1	field	66	65.4
10	3	0	field	66	61.83
11	3	1	field	66	62.92
12	3	0	field	66	60.55
13	3	0	field	66	61.42
14	3	0	field	66	59.61
15	3	1	field	66	61.7
16	3	0	field	66	64.96
17	3	1	field	66	61.88
18	3	0	field	66	62.17
19	3	0	field	66	59.33
20	3	1	field	66	59.19
21	3	0	field	66	61.34
22	3	0	field	66	63.55
23	3	0	field	66	60.17
24	3	0	field	66	65.53
25	3	0	field	66	61.23
26	3	0	field	66	60.91
27	3	0	field	66	61.79
28	3	0	field	66	59.94
29	3	0	field	66	63.44
30	3	0	field	66	64.63
1	4	1	field	88	85.87
2	4	2	field	88	84.27
3	4	0	field	88	80.73
4	4	0	field	88	83.53
5	4	2	field	88	76.18
6	4	0	field	88	83.27
7	4	0	field	88	79.41
8	4	1	field	88	82.89
9	4	1	field	88	83.12
10	4	0	field	88	75.19
11	4	0	field	88	83.84
12	4	0	field	88	84.29
13	4	0	field	88	76.79
14	4	1	field	88	86.1
15	4	0	field	88	84.03
16	4	0	field	88	86.76
17	4	0	field	88	75.65
18	4	0	field	88	83.69
19	4	0	field	88	74.03
20	4	2	field	88	78.46
21	4	0	field	88	83.19
22	4	1	field	88	85.38
23	4	0	field	88	82.49
24	4	0	field	88	85.8
25	4	0	field	88	76.6
26	4	0	field	88	83.81
27	4	0	field	88	86.41
28	4	1	field	88	75.52
29	4	0	field	88	79.47
30	4	0	field	88	81.16
1	5	2	field	110	105.23
2	5	1	field	110	103.54
3	5	0	field	110	96.41
4	5	0	field	110	102.34
5	5	3	field	110	100.53
6	5	0	field	110	102.37
7	5	0	field	110	102.69
8	5	2	field	110	107.33
9	5	1	field	110	105.86
10	5	0	field	110	97.99
11	5	0	field	110	96.82
12	5	0	field	110	107.74
13	5	2	field	110	107.83
14	5	0	field	110	106.95
15	5	3	field	110	109.34
16	5	3	field	110	108.33
17	5	1	field	110	97.09
18	5	0	field	110	109.51
19	5	0	field	110	106.15
20	5	0	field	110	98.06
21	5	0	field	110	102.42
22	5	2	field	110	96.49
23	5	2	field	110	100.75
24	5	0	field	110	104.85
25	5	0	field	110	102.4
26	5	3	field	110	101.59
27	5	2	field	110	99.59
28	5	1	field	110	99.23
29	5	0	field	110	107.43
30	5	1	field	110	103.5
1	6	3	field	132	130.27
2	6	2	field	132	131.51
3	6	4	field	132	130.8
4	6	0	field	132	125.87
5	6	0	field	132	130.63
6	6	3	field	132	125.53
7	6	0	field	132	129.3
8	6	4	field	132	130.1
9	6	2	field	132	131.39
10	6	0	field	132	129.86
11	6	1	field	132	128.82
12	6	2	field	132	130.89
13	6	0	field	132	127.9
14	6	0	field	132	125.5
15	6	2	field	132	127.82
16	6	3	field	132	127.16
17	6	1	field	132	130.91
18	6	0	field	132	127.56
19	6	0	field	132	125.77
20	6	3	field	132	126.65
21	6	4	field	132	129.27
22	6	0	field	132	131.57
23	6	2	field	132	131.31
24	6	1	field	132	130.41
25	6	0	field	132	127.52
26	6	2	field	132	128.05
27	6	2	field	132	125.94
28	6	0	field	132	126.91
29	6	0	field	132	126.98
30	6	3	field	132	128.05
1	7	0	field	154	144.51
2	7	2	field	154	150.63
3	7	3	field	154	152.59
4	7	3	field	154	149.67
5	7	3	field	154	149.63
6	7	3	field	154	149.74
7	7	0	field	154	149.16
8	7	0	field	154	149.31
9	7	1	field	154	152.46
10	7	2	field	154	148.55
11	7	2	field	154	150.24
12	7	1	field	154	148.91
13	7	0	field	154	151.04
14	7	0	field	154	153.69
15	7	1	field	154	148.06
16	7	1	field	154	150.15
17	7	1	field	154	143.27
18	7	0	field	154	150.77
19	7	0	field	154	146.04
20	7	0	field	154	147.07
21	7	1	field	154	144.87
22	7	2	field	154	151.94
23	7	3	field	154	145.68
24	7	2	field	154	152.45
25	7	0	field	154	148.39
26	7	4	field	154	146.71
27	7	4	field	154	147.43
28	7	2	field	154	152.24
29	7	1	field	154	147.85
30	7	2	field	154	145.9
1	8	2	field	176	171.47
2	8	1	field	176	171.19
3	8	0	field	176	164.73
4	8	1	field	176	160.6
5	8	2	field	176	166.38
6	8	3	field	176	166.51
7	8	1	field	176	160.33
8	8	3	field	176	169.51
9	8	4	field	176	175.7
10	8	0	field	176	173.11
11	8	0	field	176	173.82
12	8	2	field	176	167.03
13	8	2	field	176	174.44
14	8	1	field	176	161.21
15	8	0	field	176	172.28
16	8	0	field	176	171.97
17	8	0	field	176	168.9
18	8	0	field	176	162.99
19	8	1	field	176	162.36
20	8	0	field	176	165.4
21	8	1	field	176	167.35
22	8	2	field	176	170.29
23	8	3	field	176	161.27
24	8	0	field	176	166.63
25	8	1	field	176	165.79
26	8	0	field	176	164.8
27	8	3	field	176	172.64
28	8	4	field	176	167.5
29	8	0	field	176	160.96
30	8	2	field	176	161.58
1	9	2	field	198	190
2	9	3	field	198	189.39
3	9	2	field	198	189.39
4	9	3	field	198	189.62
5	9	0	field	198	188.09
6	9	2	field	198	189.92
8	9	1	field	198	189.12
8	9	0	field	198	189.89
9	9	1	field	198	189.37
10	9	2	field	198	188.35
11	9	3	field	198	188.74
12	9	2	field	198	189.57
13	9	3	field	198	188.75
14	9	0	field	198	189.21
15	9	2	field	198	188.56
16	9	2	field	198	189.05
17	9	1	field	198	189.62
18	9	0	field	198	188.79
19	9	0	field	198	188.43
20	9	2	field	198	188.16
21	9	0	field	198	188.27
22	9	1	field	198	189.55
23	9	1	field	198	188.13
24	9	0	field	198	188.97
25	9	0	field	198	188.32
26	9	1	field	198	188.65
27	9	2	field	198	188.9
28	9	4	field	198	188.41
29	9	0	field	198	188.57
30	9	0	field	198	188.02
1	0	0	lab	0	0
2	0	0	lab	0	0
3	0	0	lab	0	0
4	0	0	lab	0	0
5	0	0	lab	0	0
6	0	0	lab	0	0
7	0	0	lab	0	0
8	0	0	lab	0	0
9	0	0	lab	0	0
10	0	0	lab	0	0
11	0	0	lab	0	0
12	0	0	lab	0	0
13	0	0	lab	0	0
14	0	0	lab	0	0
15	0	0	lab	0	0
16	0	0	lab	0	0
17	0	0	lab	0	0
18	0	0	lab	0	0
19	0	0	lab	0	0
20	0	0	lab	0	0
21	0	0	lab	0	0
22	0	0	lab	0	0
23	0	0	lab	0	0
24	0	0	lab	0	0
25	0	0	lab	0	0
26	0	0	lab	0	0
27	0	0	lab	0	0
28	0	0	lab	0	0
29	0	0	lab	0	0
30	0	0	lab	0	0
1	1	0	lab	1.06	1.06
2	1	0	lab	1.06	1.06
3	1	0	lab	1.06	1.06
4	1	0	lab	1.06	1.06
5	1	0	lab	1.06	1.06
6	1	0	lab	1.06	1.06
7	1	0	lab	1.06	1.06
8	1	0	lab	1.06	1.06
9	1	0	lab	1.06	1.06
10	1	0	lab	1.06	1.06
11	1	0	lab	1.06	1.06
12	1	0	lab	1.06	1.06
13	1	0	lab	1.06	1.06
14	1	0	lab	1.06	1.06
15	1	1	lab	1.06	1.06
16	1	0	lab	1.06	1.06
17	1	0	lab	1.06	1.06
18	1	0	lab	1.06	1.06
19	1	0	lab	1.06	1.06
20	1	0	lab	1.06	1.06
21	1	0	lab	1.06	1.06
22	1	0	lab	1.06	1.06
23	1	0	lab	1.06	1.06
24	1	0	lab	1.06	1.06
25	1	0	lab	1.06	1.06
26	1	0	lab	1.06	1.06
27	1	0	lab	1.06	1.06
28	1	0	lab	1.06	1.06
29	1	0	lab	1.06	1.06
30	1	0	lab	1.06	1.06
1	2	0	lab	2.12	2.12
2	2	0	lab	2.12	2.12
3	2	0	lab	2.12	2.12
4	2	0	lab	2.12	2.12
5	2	0	lab	2.12	2.12
6	2	0	lab	2.12	2.12
7	2	0	lab	2.12	2.12
8	2	0	lab	2.12	2.12
9	2	0	lab	2.12	2.12
10	2	0	lab	2.12	2.12
11	2	0	lab	2.12	2.12
12	2	0	lab	2.12	2.12
13	2	0	lab	2.12	2.12
14	2	0	lab	2.12	2.12
15	2	0	lab	2.12	2.12
16	2	0	lab	2.12	2.12
17	2	0	lab	2.12	2.12
18	2	0	lab	2.12	2.12
19	2	0	lab	2.12	2.12
20	2	0	lab	2.12	2.12
21	2	0	lab	2.12	2.12
22	2	0	lab	2.12	2.12
23	2	0	lab	2.12	2.12
24	2	0	lab	2.12	2.12
25	2	0	lab	2.12	2.12
26	2	0	lab	2.12	2.12
27	2	0	lab	2.12	2.12
28	2	0	lab	2.12	2.12
29	2	0	lab	2.12	2.12
30	2	0	lab	2.12	2.12
1	3	0	lab	3.18	3.18
2	3	0	lab	3.18	3.18
3	3	0	lab	3.18	3.18
4	3	0	lab	3.18	3.18
5	3	0	lab	3.18	3.18
6	3	0	lab	3.18	3.18
7	3	0	lab	3.18	3.18
8	3	0	lab	3.18	3.18
9	3	0	lab	3.18	3.18
10	3	0	lab	3.18	3.18
11	3	0	lab	3.18	3.18
12	3	0	lab	3.18	3.18
13	3	0	lab	3.18	3.18
14	3	0	lab	3.18	3.18
15	3	0	lab	3.18	3.18
16	3	0	lab	3.18	3.18
17	3	0	lab	3.18	3.18
18	3	0	lab	3.18	3.18
19	3	0	lab	3.18	3.18
20	3	0	lab	3.18	3.18
21	3	0	lab	3.18	3.18
22	3	0	lab	3.18	3.18
23	3	0	lab	3.18	3.18
24	3	0	lab	3.18	3.18
25	3	0	lab	3.18	3.18
26	3	0	lab	3.18	3.18
27	3	0	lab	3.18	3.18
28	3	0	lab	3.18	3.18
29	3	0	lab	3.18	3.18
30	3	0	lab	3.18	3.18
1	4	0	lab	4.24	4.24
2	4	0	lab	4.24	4.24
3	4	0	lab	4.24	4.24
4	4	0	lab	4.24	4.24
5	4	0	lab	4.24	4.24
6	4	1	lab	4.24	4.24
7	4	0	lab	4.24	4.24
8	4	0	lab	4.24	4.24
9	4	1	lab	4.24	4.24
10	4	1	lab	4.24	4.24
11	4	0	lab	4.24	4.24
12	4	0	lab	4.24	4.24
13	4	0	lab	4.24	4.24
14	4	0	lab	4.24	4.24
15	4	0	lab	4.24	4.24
16	4	0	lab	4.24	4.24
17	4	0	lab	4.24	4.24
18	4	0	lab	4.24	4.24
19	4	1	lab	4.24	4.24
20	4	0	lab	4.24	4.24
21	4	0	lab	4.24	4.24
22	4	0	lab	4.24	4.24
23	4	0	lab	4.24	4.24
24	4	1	lab	4.24	4.24
25	4	0	lab	4.24	4.24
26	4	0	lab	4.24	4.24
27	4	0	lab	4.24	4.24
28	4	0	lab	4.24	4.24
29	4	0	lab	4.24	4.24
30	4	0	lab	4.24	4.24
1	5	0	lab	5.3	5.3
2	5	1	lab	5.3	5.3
3	5	0	lab	5.3	5.3
4	5	0	lab	5.3	5.3
5	5	0	lab	5.3	5.3
6	5	0	lab	5.3	5.3
7	5	0	lab	5.3	5.3
8	5	0	lab	5.3	5.3
9	5	0	lab	5.3	5.3
10	5	0	lab	5.3	5.3
11	5	0	lab	5.3	5.3
12	5	0	lab	5.3	5.3
13	5	0	lab	5.3	5.3
14	5	0	lab	5.3	5.3
15	5	0	lab	5.3	5.3
16	5	0	lab	5.3	5.3
17	5	0	lab	5.3	5.3
18	5	0	lab	5.3	5.3
19	5	0	lab	5.3	5.3
20	5	0	lab	5.3	5.3
21	5	0	lab	5.3	5.3
22	5	0	lab	5.3	5.3
23	5	0	lab	5.3	5.3
24	5	0	lab	5.3	5.3
25	5	0	lab	5.3	5.3
26	5	0	lab	5.3	5.3
27	5	0	lab	5.3	5.3
28	5	0	lab	5.3	5.3
29	5	0	lab	5.3	5.3
30	5	0	lab	5.3	5.3
1	6	0	lab	6.36	6.36
2	6	0	lab	6.36	6.36
3	6	0	lab	6.36	6.36
4	6	0	lab	6.36	6.36
5	6	0	lab	6.36	6.36
6	6	0	lab	6.36	6.36
7	6	0	lab	6.36	6.36
8	6	1	lab	6.36	6.36
9	6	0	lab	6.36	6.36
10	6	0	lab	6.36	6.36
11	6	0	lab	6.36	6.36
12	6	0	lab	6.36	6.36
13	6	0	lab	6.36	6.36
14	6	0	lab	6.36	6.36
15	6	0	lab	6.36	6.36
16	6	0	lab	6.36	6.36
17	6	0	lab	6.36	6.36
18	6	0	lab	6.36	6.36
19	6	0	lab	6.36	6.36
20	6	0	lab	6.36	6.36
21	6	0	lab	6.36	6.36
22	6	0	lab	6.36	6.36
23	6	0	lab	6.36	6.36
24	6	0	lab	6.36	6.36
25	6	0	lab	6.36	6.36
26	6	0	lab	6.36	6.36
27	6	0	lab	6.36	6.36
28	6	0	lab	6.36	6.36
29	6	0	lab	6.36	6.36
30	6	0	lab	6.36	6.36
1	7	0	lab	7.42	7.42
2	7	0	lab	7.42	7.42
3	7	0	lab	7.42	7.42
4	7	0	lab	7.42	7.42
5	7	0	lab	7.42	7.42
6	7	0	lab	7.42	7.42
7	7	0	lab	7.42	7.42
8	7	0	lab	7.42	7.42
9	7	0	lab	7.42	7.42
10	7	0	lab	7.42	7.42
11	7	0	lab	7.42	7.42
12	7	0	lab	7.42	7.42
13	7	0	lab	7.42	7.42
14	7	0	lab	7.42	7.42
15	7	1	lab	7.42	7.42
16	7	0	lab	7.42	7.42
17	7	0	lab	7.42	7.42
18	7	0	lab	7.42	7.42
19	7	1	lab	7.42	7.42
20	7	0	lab	7.42	7.42
21	7	1	lab	7.42	7.42
22	7	0	lab	7.42	7.42
23	7	0	lab	7.42	7.42
24	7	1	lab	7.42	7.42
25	7	0	lab	7.42	7.42
26	7	0	lab	7.42	7.42
27	7	0	lab	7.42	7.42
28	7	1	lab	7.42	7.42
29	7	0	lab	7.42	7.42
30	7	0	lab	7.42	7.42
1	8	0	lab	8.48	8.48
2	8	0	lab	8.48	8.48
3	8	0	lab	8.48	8.48
4	8	0	lab	8.48	8.48
5	8	0	lab	8.48	8.48
6	8	0	lab	8.48	8.48
7	8	1	lab	8.48	8.48
8	8	1	lab	8.48	8.48
9	8	0	lab	8.48	8.48
10	8	0	lab	8.48	8.48
11	8	0	lab	8.48	8.48
12	8	0	lab	8.48	8.48
13	8	0	lab	8.48	8.48
14	8	0	lab	8.48	8.48
15	8	0	lab	8.48	8.48
16	8	1	lab	8.48	8.48
17	8	7	lab	8.48	8.48
18	8	1	lab	8.48	8.48
19	8	0	lab	8.48	8.48
20	8	2	lab	8.48	8.48
21	8	1	lab	8.48	8.48
22	8	0	lab	8.48	8.48
23	8	1	lab	8.48	8.48
24	8	0	lab	8.48	8.48
25	8	1	lab	8.48	8.48
26	8	0	lab	8.48	8.48
27	8	1	lab	8.48	8.48
28	8	0	lab	8.48	8.48
29	8	0	lab	8.48	8.48
30	8	0	lab	8.48	8.48
1	9	2	lab	9.54	9.54
2	9	0	lab	9.54	9.54
3	9	0	lab	9.54	9.54
4	9	0	lab	9.54	9.54
5	9	0	lab	9.54	9.54
6	9	0	lab	9.54	9.54
7	9	0	lab	9.54	9.54
8	9	1	lab	9.54	9.54
9	9	0	lab	9.54	9.54
10	9	1	lab	9.54	9.54
11	9	0	lab	9.54	9.54
12	9	1	lab	9.54	9.54
13	9	1	lab	9.54	9.54
14	9	1	lab	9.54	9.54
15	9	0	lab	9.54	9.54
16	9	1	lab	9.54	9.54
17	9	0	lab	9.54	9.54
18	9	0	lab	9.54	9.54
19	9	0	lab	9.54	9.54
20	9	0	lab	9.54	9.54
21	9	0	lab	9.54	9.54
22	9	0	lab	9.54	9.54
23	9	0	lab	9.54	9.54
24	9	0	lab	9.54	9.54
25	9	1	lab	9.54	9.54
26	9	1	lab	9.54	9.54
27	9	0	lab	9.54	9.54
28	9	0	lab	9.54	9.54
29	9	0	lab	9.54	9.54
30	9	1	lab	9.54	9.54
